# Supplementary material for: Genome-Wide Identification and Expression of the Mulberry PLA Family Under Drought and Salinity
Source: Biology (Basel). 2026 Jun 15;15(12):935. doi: 10.3390/biology15120935 (PMC13295505; doi:10.3390/biology15120935)
Supplement: Supplementary file 1 [file biology-15-00935-s001.zip]

Archive with 1 entries (1 files):
- Supplementary Table S1-S4.pdf
